# Supplementary material for: Antihypertensive Activity of the Alkaloid Aspidocarpine in Normotensive Wistar Rats
Source: Molecules. 2022 Oct 14;27(20):6895. doi: 10.3390/molecules27206895 (PMC9609921; doi:10.3390/molecules27206895)
Supplement: Supplementary file 1 [file molecules-27-06895-s001.zip]

Archive with 1 entries (1 files):
- molecules-1936979-supplementary.pdf
